# Supplementary material for: Evaluating the profound effect of gut microbiome on host appetite in pigs
Source: BMC Microbiol. 2018 Dec 14;18:215. doi: 10.1186/s12866-018-1364-8 (PMC6295093; doi:10.1186/s12866-018-1364-8)
Supplement: Supplementary file 3 — Table S1. The significant differences of ADFI values between pigs in different pens detected by pairwise comparison. (XLS 30 kb) [file 12866_2018_1364_MOESM3_ESM.xls]

## Sheet: 工作表1
Additional file 3: Table S1 The significant differences of the ADFI values between pigs in different pens detected by pairwise comparison.
Comparison	ADFI value 1*	ADFI value 2*	P-value
	(mean ± SD)	(mean ± SD)
Pen16 vs. Pen11	2.7±0.16	2.04±0.28	0.00267
Pen16 vs. Pen12	2.7±0.16	2.07±0.11	7.4e-05
Pen16 vs. Pen4	2.7±0.16	2.24±0.21	0.0276
Pen16 vs. Pen9	2.7±0.16	2.22±0.22	0.00444
Pen2 vs. Pen11	2.68±0.30	2.04±0.28	0.0145
Pen2 vs. Pen12	2.68±0.30	2.07±0.11	0.0018
Pen2 vs. Pen9	2.68±0.30	2.22±0.22	0.0463
Pen6 vs. Pen11	2.66±0.31	2.04±0.28	0.0367
Pen6 vs. Pen12	2.66±0.31	2.07±0.11	0.00821
Pen32 vs. Pen19	2.67±0.11	2.14±0.13	0.0241
Pen32 vs. Pen30	2.67±0.11	2.16±0.18	0.0194
Note: * the average daily feed intake (ADFI) in two pens used for comparison
