# Supplementary material for: Evaluating the profound effect of gut microbiome on host appetite in pigs
Source: BMC Microbiol. 2018 Dec 14;18:215. doi: 10.1186/s12866-018-1364-8 (PMC6295093; doi:10.1186/s12866-018-1364-8)
Supplement: Supplementary file 4 — Table S2. The OTUs significantly associated with the ADFI by the two-part model (FDR < 0.05). (XLS 44 kb) [file 12866_2018_1364_MOESM4_ESM.xls]

## Sheet: shahu-result.txt
Additional file 4:Table S2 The OTUs significantly associated with the ADFI by the two-part model (FDR < 0.05).
ID	Taxanomy	Estimate_q	Estimate_b	T_value_q	P_value_q	T_value_b	P_value_b	meta_z_score	P_meta	final_p_value
Otu519	Lachnospiraceae	0.214472	0.0896035	4.44713	1.48e-05	2.55744	0.0110793	4.85926	1.18e-06	1.18e-06
Otu239	Faecalibacterium prausnitzii	0.207968	-0.325851	4.82715	2.3e-06	-1.19364	0.233644	-2.49895	0.0124562	2.3e-06
Otu65	YRC22	-0.0698632	-0.168196	-2.00471	0.048604	-4.77998	2.85e-06	-4.70445	2.55e-06	2.55e-06
Otu494	Christensenellaceae	-0.152783	-0.0998977	-3.51501	0.000626408	-3.06763	0.002372	-4.56729	4.94e-06	4.94e-06
Otu850	Dethiosulfovibrionaceae	-0.179262	-0.103578	-3.08544	0.00237325	-3.12411	0.00197339	-4.33687	1.45e-05	1.45e-05
Otu5570	Prevotella	0.243532	0.0834199	3.57719	0.000441173	2.3849	0.0177588	4.16115	3.17e-05	3.17e-05
Otu141	CF231	-0.030492	-0.180167	-0.540785	0.591513	-4.13584	4.7e-05	-3.2575	0.00112399	4.7e-05
Otu1926	Prevotella	0.129289	0.145208	2.80502	0.00544186	2.98697	0.00307072	4.05894	4.93e-05	4.93e-05
Otu2013	Prevotella copri	0.169984	0.0344463	4.09803	5.51e-05	0.279425	0.780128	3.04907	0.00229552	5.51e-05
Otu376	Prevotella	0.0996742	0.165076	3.01837	0.0027979	2.63573	0.00887059	3.96412	7.37e-05	7.37e-05
Otu534	Ruminococcaceae	0.150966	0.131767	4.02328	7.47e-05	1.34883	0.178499	3.75202	0.000175416	7.47e-05
Otu202	Elusimicrobiaceae	-0.0121335	-0.127564	-0.224775	0.822583	-3.90439	0.000118815	-2.87989	0.00397812	0.000118815
Otu386	Butyricicoccus pullicaecorum	-0.142444	-0.0688812	-3.37984	0.000927474	-2.11217	0.0355703	-3.82789	0.000129246	0.000129246
Otu170	Prevotella copri	0.127176	0.0163559	3.87194	0.000134859	NA	NA	NA	NA	0.000134859
Otu1998	Prevotella	0.160054	0.0994815	2.77148	0.00608125	2.61513	0.00940987	3.77606	0.000159326	0.000159326
Otu5137	Prevotella copri	0.135672	0.151419	2.62785	0.00912404	2.72668	0.00680712	3.75722	0.000171814	0.000171814
Otu501	Ruminococcaceae	-0.0628226	-0.121096	-0.983632	0.327043	-3.79007	0.000184958	-3.3367	0.000847788	0.000184958
Otu471	Sphaerochaeta	-0.173785	-0.0023004	-3.64445	0.000346631	-0.0653012	0.947981	-2.57595	0.00999655	0.000346631
Otu254	RFP12	-0.0838968	-0.120871	-1.47716	0.142976	-3.58831	0.000393672	-3.54196	0.000397164	0.000393672
Otu112	CF231	-0.118539	-0.115443	-2.09396	0.0404964	-2.97963	0.00314287	-3.53699	0.000404718	0.000404718
Otu763	S24-7	0.137688	0.0484791	3.56407	0.000451974	1.26253	0.207826	3.37098	0.000749021	0.000451974
Otu887	RF39	-0.0350278	-0.113421	-0.719307	0.473049	-3.5141	0.000515483	-2.96285	0.00304802	0.000515483
Otu307	YS2	-0.40926	-0.284229	-2.98261	0.0307074	-2.75478	0.00626366	-3.46093	0.000538312	0.000538312
Otu3865	Prevotella copri	0.157213	0.291127	3.41879	0.000724661	1.50775	0.132763	3.45306	0.000554256	0.000554256
Otu417	Anaeroplasma	0.144491	0.0866195	2.32558	0.0220404	2.58368	0.0102897	3.43343	0.00059599	0.00059599
Otu1465	Prevotella stercorea	0.20373	-0.31309	3.45825	0.000630207	-1.62254	0.105829	-1.27353	0.202831	0.000630207
Otu62	Lactobacillus	-0.077438	-0.13826	-1.00692	0.318465	-3.45675	0.000632924	-3.12168	0.00179825	0.000632924
Otu294	Veillonellaceae	-0.063751	-0.0963007	-2.00209	0.0467931	-2.84884	0.00471823	-3.4039	0.000664323	0.000664323
Otu3828	Prevotella copri	0.175625	0.0163559	3.43054	0.00069454	NA	NA	NA	NA	0.00069454
Otu367	RFP12	-0.0625119	-0.141363	-0.900237	0.372398	-3.40865	0.000750234	-3.01406	0.00257778	0.000750234
Otu1893	Prevotella copri	0.159255	-0.0375749	3.40842	0.000751955	-0.236954	0.812868	-2.21549	0.0267266	0.000751955
Otu197	Ruminococcaceae	-0.143949	-0.0761776	-2.46564	0.0148115	-2.3387	0.0200649	-3.36731	0.000759066	0.000759066
Otu2194	Prevotella	0.15851	0.0569495	3.34814	0.000932535	0.734521	0.463255	2.85927	0.00424611	0.000932535
Otu351	Sutterella	0.14882	0.0661431	3.34109	0.00095138	0.480914	0.630959	2.67633	0.00744334	0.00095138
