# Supplementary material for: Evaluating the profound effect of gut microbiome on host appetite in pigs
Source: BMC Microbiol. 2018 Dec 14;18:215. doi: 10.1186/s12866-018-1364-8 (PMC6295093; doi:10.1186/s12866-018-1364-8)
Supplement: Supplementary file 6 — Table S3. Five OTUs out of the 34 ADFI-associated OTUs whose relative abundances were significantly influenced by pens. (XLS 33 kb) [file 12866_2018_1364_MOESM6_ESM.xls]

## Sheet: 工作表1
Additional file 6: Table S3 Five OTUs out of the 34 ADFI-associated OTUs whose relative abundances were significantly influenced by pens.
OTU ID	Comparison	Relative abundance 1 (mean ± SD)	Relative abundance 2 (mean ± SD)	P-value
Otu351	Pen16 vs. Pen12	1.81‰ ± 0.46‰	0.51‰ ± 0.23‰	0.0148
Otu351	Pen16 vs. Pen4	1.81‰ ± 0.46‰	0.34‰ ± 0.15‰	0.00584
Otu351	Pen16 vs. Pen9	1.81‰ ± 0.46‰	0.52‰ ± 0.22‰	0.0084
Otu494	Pen16 vs. Pen11	0.08‰ ± 0.11‰	1.70‰ ± 1.30‰	0.00449
Otu494	Pen2 vs. Pen11	0.01‰ ± 0.01‰	1.70‰ ± 1.30‰	0.0093
Otu494	Pen6 vs. Pen11	0.05‰ ± 0.03‰	1.70‰ ± 1.30‰	0.0212
Otu202	Pen16 vs. Pen12	0.01‰ ± 0.02‰	0.47‰ ± 0.60‰	0.00105
Otu202	Pen2 vs. Pen12	0 ± 0	0.47‰ ± 0.60‰	0.0157
Otu202	Pen32 vs. Pen19	5.54‰ ± 6.43‰	0.10‰ ± 0.16‰	0.0246
Otu202	Pen32 vs. Pen30	5.54‰ ± 6.43‰	0.02‰ ± 0.03‰	0.00921
Otu367	Pen16 vs. Pen12	0.03‰ ± 0.04‰	0.60‰ ± 0.43‰	0.0064
Otu367	Pen2 vs. Pen12	0 ± 0	0.60‰ ± 0.43‰	0.0217
Otu294	Pen6 vs. Pen11	2.78‰ ± 2.30‰	0.34‰ ± 0.24‰	0.00583
Otu294	Pen6 vs. Pen12	2.78‰ ± 2.30‰	0.60‰ ± 0.58‰	0.0026
