# Supplementary material for: Evaluating the profound effect of gut microbiome on host appetite in pigs
Source: BMC Microbiol. 2018 Dec 14;18:215. doi: 10.1186/s12866-018-1364-8 (PMC6295093; doi:10.1186/s12866-018-1364-8)
Supplement: Supplementary file 7 — Table S4. The correlation between the relative abundance of KOs and the ADFI by MaAsLin. (XLS 65 kb) [file 12866_2018_1364_MOESM7_ESM.xls]

## Sheet: Table S2.txt
Additional file 7: Table S4. The correlation between the relative abundance of KOs and the ADFI by MaAsLin.
Number	KO	Definition	Coefficient	P-value	Q-value
1	K00705	4-alpha-glucanotransferase	0.0008	3.29e-05	0.00024
2	K01759	lactoylglutathione lyase	-0.0013	6.65e-05	0.000416
3	K07590	large subunit ribosomal protein L7A	-0.0011	7.05e-05	0.000433
4	K07301	cation:H+ antiporter	0.0007	8.2e-05	0.00048
5	K06518	holin-like protein	0.0007	9.19e-05	0.000529
6	K01653	acetolactate synthase	-0.0012	9.73e-05	0.000553
7	K06911	uncharacterized protein	-0.0012	0.000165	0.000842
8	K09704	uncharacterized protein	0.0021	0.000169	0.000863
9	K03148	sulfur carrier protein ThiS adenylyltransferase	-0.0011	0.000184	0.000927
10	K07443	methylated-DNA-protein-cysteine methyltransferase related protein	0.002	0.000202	0.001
11	K05895	precorrin-6A/cobalt-precorrin-6A reductase	-0.0008	0.000246	0.00118
12	K10026	7-carboxy-7-deazaguanine synthase	-0.0011	0.000376	0.00172
13	K00817	histidinol-phosphate aminotransferase	-0.0011	0.000383	0.00174
14	K01902	succinyl-CoA synthetase alpha subunit	0.0025	0.000488	0.00215
15	K11755	phosphoribosyl-ATP pyrophosphohydrolase	-0.0009	0.000498	0.00219
16	K01903	succinyl-CoA synthetase beta subunit	0.0025	0.000505	0.00222
17	K01673	carbonic anhydrase	0.0022	0.000513	0.00224
18	K04095	cell filamentation protein	0.0023	0.000583	0.00252
19	K08978	bacterial/archaeal transporter family protein	-0.0014	0.000615	0.00265
20	K03325	arsenite transporter	-0.0011	0.000638	0.00273
21	K00053	ketol-acid reductoisomerase	-0.0011	0.000646	0.00276
22	K01251	adenosylhomocysteinase	-0.0011	0.000723	0.00304
23	K01710	dTDP-glucose 4,6-dehydratase	0.0014	0.000774	0.00324
24	K02501	imidazole glycerol-phosphate synthase subunit HisH	-0.0012	0.000857	0.00356
25	K00052	3-isopropylmalate dehydrogenase	-0.0012	0.000899	0.00373
26	K02112	F-type H+-transporting ATPase subunit beta	0.0007	0.000945	0.00389
27	K02114	F-type H+-transporting ATPase subunit epsilon	0.0007	0.000947	0.00389
28	K02115	F-type H+-transporting ATPase subunit gamma	0.0007	0.000961	0.00394
29	K14534	4-hydroxybutyryl-CoA dehydratase / vinylacetyl-CoA-Delta-isomerase	-0.001	0.00105	0.00424
30	K03657	DNA helicase II / ATP-dependent DNA helicase PcrA	0.0004	0.00107	0.00433
31	K02110	F-type H+-transporting ATPase subunit c	0.0009	0.0011	0.00444
32	K03306	inorganic phosphate transporter	-0.0008	0.00116	0.00463
33	K00948	ribose-phosphate pyrophosphokinase	0.0003	0.00117	0.00467
34	K00943	dTMP kinase	-0.0013	0.00119	0.00471
35	K01915	glutamine synthetase	0.0005	0.00119	0.00472
36	K13685	Unkown	-0.0009	0.00123	0.00487
37	K00626	acetyl-CoA C-acetyltransferase	-0.0009	0.00125	0.00492
38	K11175	phosphoribosylglycinamide formyltransferase 1	-0.001	0.00133	0.00518
39	K00849	galactokinase	0.0005	0.00153	0.00589
40	K07133	uncharacterized protein	0.0018	0.00155	0.00593
41	K07220	uncharacterized protein	-0.0009	0.00167	0.00631
42	K01649	2-isopropylmalate synthase	-0.0015	0.00188	0.00702
43	K12960	5-methylthioadenosine/S-adenosylhomocysteine deaminase	-0.0009	0.00191	0.00714
44	K00526	ribonucleoside-diphosphate reductase beta chain	0.0017	0.00203	0.00752
45	K01755	argininosuccinate lyase	-0.001	0.00203	0.00752
46	K01026	propionate CoA-transferase	-0.0007	0.00204	0.00756
47	K04094	methylenetetrahydrofolate--tRNA-(uracil-5-)-methyltransferase	-0.0008	0.00213	0.00784
48	K01077	alkaline phosphatase	-0.001	0.00219	0.00801
49	K04655	hydrogenase expression/formation protein HypE	-0.0008	0.00229	0.00833
50	K00248	butyryl-CoA dehydrogenase	-0.0007	0.00239	0.00866
51	K03307	solute:Na+ symporter	-0.0009	0.00241	0.00869
52	K00700	1,4-alpha-glucan branching enzyme	0.0004	0.00266	0.0095
53	K02372	3-hydroxyacyl-[acyl-carrier-protein] dehydratase	-0.0009	0.00269	0.0096
54	K09861	uncharacterized protein	0.001	0.00269	0.00961
55	K04074	cell division initiation protein	-0.001	0.00269	0.00961
56	K03613	electron transport complex protein RnfE	-0.0012	0.00293	0.0103
57	K01524	exopolyphosphatase / guanosine-5'-triphosphate,3'-diphosphate pyrophosphatase	-0.001	0.00323	0.0113
58	K01155	type II restriction enzyme	0.0017	0.00334	0.0117
59	K01737	6-pyruvoyltetrahydropterin/6-carboxytetrahydropterin synthase	-0.0009	0.00336	0.0117
60	K00766	anthranilate phosphoribosyltransferase	-0.0008	0.00347	0.0121
61	K00966	mannose-1-phosphate guanylyltransferase	-0.0009	0.00353	0.0122
62	K00847	fructokinase	0.0012	0.00359	0.0124
63	K07173	S-ribosylhomocysteine lyase	0.001	0.00367	0.0127
64	K06872	uncharacterized protein	-0.001	0.00371	0.0128
65	K00180	indolepyruvate ferredoxin oxidoreductase, beta subunit	-0.0014	0.00373	0.0128
66	K06901	putative MFS transporter	0.0007	0.00386	0.0132
67	K02073	D-methionine transport system substrate-binding protein	-0.0009	0.00394	0.0135
68	K03719	Lrp/AsnC family transcriptional regulator, leucine-responsive regulatory protein	-0.0006	0.00412	0.014
69	K03615	electron transport complex protein RnfC	-0.0013	0.00423	0.0144
70	K03612	electron transport complex protein RnfG	-0.001	0.00425	0.0144
71	K01609	indole-3-glycerol phosphate synthase	-0.0009	0.00467	0.0158
72	K05995	dipeptidase E	0.0014	0.00485	0.0164
73	K00762	orotate phosphoribosyltransferase	0.0005	0.00505	0.017
74	K06201	copper homeostasis protein	0.0012	0.00508	0.017
75	K00651	homoserine O-succinyltransferase/O-acetyltransferase	0.0006	0.00532	0.0177
76	K01639	N-acetylneuraminate lyase	0.0012	0.00532	0.0177
77	K03614	electron transport complex protein RnfD	-0.0011	0.0055	0.0183
78	K03549	KUP system potassium uptake protein	0.0021	0.0055	0.0183
79	K00600	glycine hydroxymethyltransferase	0.0004	0.00567	0.0188
80	K11754	dihydrofolate synthase / folylpolyglutamate synthase	0.0003	0.00593	0.0196
81	K01611	S-adenosylmethionine decarboxylase	-0.0007	0.00607	0.02
82	K07010	putative glutamine amidotransferase	-0.0011	0.00619	0.0204
83	K09952	CRISPR-associated endonuclease Csn1	0.0019	0.00625	0.0205
84	K01681	aconitate hydratase	-0.0011	0.00634	0.0208
85	K01607	4-carboxymuconolactone decarboxylase	-0.0009	0.00651	0.0213
86	K03517	quinolinate synthase	-0.0008	0.00652	0.0213
87	K02564	glucosamine-6-phosphate deaminase	0.0013	0.00654	0.0214
88	K07483	transposase	-0.0014	0.00655	0.0214
89	K00001	alcohol dehydrogenase	-0.0008	0.00655	0.0214
90	K00599	methyltransferase-like protein 6	0.0007	0.0068	0.0221
91	K01814	phosphoribosylformimino-5-aminoimidazole carboxamide ribotide isomerase	-0.0009	0.00699	0.0227
92	K01787	N-acylglucosamine 2-epimerase	0.0019	0.00727	0.0235
93	K01696	tryptophan synthase beta chain	-0.001	0.00729	0.0235
94	K01534	Cd2+/Zn2+-exporting ATPase	0.0004	0.00737	0.0238
95	K07791	anaerobic C4-dicarboxylate transporter DcuA	0.0021	0.00753	0.0242
96	K02970	small subunit ribosomal protein S21	0.0003	0.00754	0.0242
97	K01935	dethiobiotin synthetase	-0.0006	0.00757	0.0243
98	K03524	BirA family transcriptional regulator, biotin operon repressor / biotin---[acetyl-CoA-carboxylase] ligase	0.0003	0.00773	0.0248
99	K00666	fatty-acyl-CoA synthase	-0.001	0.00778	0.0249
100	K07221	phosphate-selective porin OprO and OprP	0.0021	0.00798	0.0254
101	K04653	hydrogenase expression/formation protein HypC	-0.0006	0.00802	0.0255
102	K00558	DNA (cytosine-5)-methyltransferase 1	0.0007	0.00807	0.0257
103	K00833	adenosylmethionine---8-amino-7-oxononanoate aminotransferase	-0.0006	0.00854	0.0271
104	K02007	cobalt/nickel transport system permease protein	-0.0009	0.00875	0.0276
105	K00005	glycerol dehydrogenase	-0.0008	0.00884	0.0279
106	K00767	nicotinate-nucleotide pyrophosphorylase (carboxylating)	-0.0007	0.00887	0.028
107	K00789	S-adenosylmethionine synthetase	0.001	0.00892	0.0281
108	K00784	ribonuclease Z	0.0007	0.00893	0.0281
109	K00759	adenine phosphoribosyltransferase	0.0005	0.00899	0.0283
110	K00278	L-aspartate oxidase	-0.0007	0.00907	0.0285
111	K00610	aspartate carbamoyltransferase regulatory subunit	0.0007	0.00909	0.0285
112	K06950	uncharacterized protein	0.0012	0.0092	0.0289
113	K03217	YidC/Oxa1 family membrane protein insertase	0.0004	0.00922	0.0289
114	K00013	histidinol dehydrogenase	-0.0009	0.00936	0.0293
115	K00868	pyridoxine kinase	0.0008	0.00949	0.0297
116	K06890	uncharacterized protein	0.0013	0.00955	0.0299
117	K02500	imidazole glycerol-phosphate synthase subunit HisF	-0.001	0.0097	0.0303
118	K01809	mannose-6-phosphate isomerase	0.0006	0.00992	0.0309
119	K01940	argininosuccinate synthase	-0.0008	0.01	0.0311
120	K01893	asparaginyl-tRNA synthetase	0.0003	0.01	0.0312
121	K02389	flagellar basal-body rod modification protein FlgD	-0.0009	0.0101	0.0312
122	K01934	5-formyltetrahydrofolate cyclo-ligase	0.0004	0.0101	0.0314
123	K09749	uncharacterized protein	-0.0009	0.0103	0.0318
124	K07456	DNA mismatch repair protein MutS2	0.0004	0.0103	0.0318
125	K02945	small subunit ribosomal protein S1	0.0007	0.0103	0.0318
126	K03320	ammonium transporter, Amt family	-0.0007	0.0105	0.0325
127	K04751	nitrogen regulatory protein P-II 1	-0.0011	0.0106	0.0328
128	K00145	N-acetyl-gamma-glutamyl-phosphate reductase	-0.0012	0.0107	0.033
129	K03438	16S rRNA (cytosine1402-N4)-methyltransferase	0.0002	0.0108	0.0332
130	K09802	uncharacterized protein	0.002	0.0109	0.0334
131	K00111	glycerol-3-phosphate dehydrogenase	-0.0007	0.011	0.0338
132	K01620	threonine aldolase	-0.0007	0.0111	0.0339
133	K01079	phosphoserine phosphatase	0.0019	0.0111	0.034
134	K00765	ATP phosphoribosyltransferase	-0.0009	0.0111	0.034
135	K03474	pyridoxine 5-phosphate synthase	-0.0007	0.0113	0.0347
136	K01695	tryptophan synthase alpha chain	-0.0009	0.0113	0.0347
137	K09121	pyridinium-3,5-bisthiocarboxylic acid mononucleotide nickel chelatase	-0.0007	0.0114	0.0349
138	K00128	aldehyde dehydrogenase (NAD+)	-0.001	0.0115	0.035
139	K08963	methylthioribose-1-phosphate isomerase	-0.0006	0.0115	0.0351
140	K03410	chemotaxis protein CheC	-0.0009	0.0117	0.0356
141	K01480	agmatinase	-0.001	0.0118	0.036
142	K03496	chromosome partitioning protein	0.0006	0.0119	0.0361
143	K06180	23S rRNA pseudouridine1911/1915/1917 synthase	0.0009	0.0119	0.0363
144	K01212	levanase	0.0017	0.012	0.0364
145	K02669	twitching motility protein PilT	-0.0009	0.0121	0.0366
146	K00930	acetylglutamate kinase	-0.0011	0.0125	0.0377
147	K01181	endo-1,4-beta-xylanase	-0.0015	0.0125	0.0378
148	K03925	MraZ protein	0.0006	0.0125	0.0378
149	K01129	dGTPase	0.0005	0.0126	0.0379
150	K07444	putative N6-adenine-specific DNA methylase	0.0005	0.0126	0.0382
151	K00857	thymidine kinase	0.0014	0.0127	0.0382
152	K01599	uroporphyrinogen decarboxylase	-0.0014	0.0128	0.0385
153	K00179	indolepyruvate ferredoxin oxidoreductase, alpha subunit	-0.0011	0.013	0.039
154	K03322	manganese transport protein	0.0014	0.013	0.039
155	K02650	type IV pilus assembly protein PilA	-0.0007	0.0131	0.0395
156	K07095	uncharacterized protein	0.0009	0.0131	0.0395
157	K01142	exodeoxyribonuclease III	0.0005	0.0132	0.0395
158	K07240	chromate transporter	-0.0005	0.0132	0.0395
159	K01243	adenosylhomocysteine nucleosidase	0.0004	0.0133	0.0397
160	K06864	pyridinium-3,5-biscarboxylic acid mononucleotide sulfurtransferase	-0.0007	0.0135	0.0403
161	K03565	regulatory protein	0.0004	0.0135	0.0403
162	K02334	DNA polymerase bacteriophage-type	-0.0012	0.0136	0.0408
163	K00014	shikimate dehydrogenase	0.0004	0.0137	0.041
164	K00283	glycine dehydrogenase subunit 2	0.0014	0.0138	0.041
165	K00282	glycine dehydrogenase subunit 1	0.0014	0.0138	0.041
166	K03778	D-lactate dehydrogenase	-0.0006	0.0138	0.0412
167	K00074	3-hydroxybutyryl-CoA dehydrogenase	-0.001	0.0139	0.0413
168	K03411	chemotaxis protein CheD	-0.001	0.0142	0.0421
169	K00336	NADH-quinone oxidoreductase subunit G	-0.0012	0.0142	0.0422
170	K05989	alpha-L-rhamnosidase	-0.001	0.0143	0.0424
171	K02653	type IV pilus assembly protein PilC	-0.0009	0.0144	0.0426
172	K07058	membrane protein	0.0006	0.0144	0.0426
173	K02477	two-component system, LytTR family, response regulator	-0.0008	0.0144	0.0427
174	K01200	pullulanase	0.0013	0.0146	0.0431
175	K01929	UDP-N-acetylmuramoyl-tripeptide--D-alanyl-D-alanine ligase	0.0003	0.0146	0.0433
176	K02388	flagellar basal-body rod protein FlgC	-0.0008	0.0147	0.0434
177	K00286	pyrroline-5-carboxylate reductase	-0.001	0.0148	0.0435
178	K03210	preprotein translocase subunit YajC	0.0004	0.0148	0.0435
179	K01657	anthranilate synthase component I	-0.0008	0.0149	0.0439
180	K04047	starvation-inducible DNA-binding protein	0.0016	0.015	0.044
181	K09474	acid phosphatase (class A)	0.0019	0.0151	0.0443
182	K04564	superoxide dismutase, Fe-Mn family	-0.0006	0.0151	0.0443
183	K02824	uracil permease	0.0008	0.0155	0.0453
184	K01186	sialidase-1	0.0014	0.0155	0.0455
185	K07636	two-component system, OmpR family, phosphate regulon sensor histidine kinase PhoR	0.0003	0.0156	0.0457
186	K03617	electron transport complex protein RnfA	-0.001	0.0157	0.0457
187	K00895	diphosphate-dependent phosphofructokinase	0.0013	0.0161	0.0468
188	K01179	endoglucanase	-0.0021	0.0161	0.0468
189	K02081	DeoR family transcriptional regulator, aga operon transcriptional repressor	0.0016	0.0161	0.0468
190	K03584	DNA repair protein RecO (recombination protein O)	0.0003	0.0162	0.0469
191	K00147	glutamate-5-semialdehyde dehydrogenase	-0.0008	0.0162	0.0469
192	K06177	tRNA pseudouridine32 synthase / 23S rRNA pseudouridine746 synthase	0.0018	0.0162	0.0469
193	K03545	trigger factor	0.0002	0.0164	0.0474
194	K00768	nicotinate-nucleotide--dimethylbenzimidazole phosphoribosyltransferase	-0.0007	0.0164	0.0474
195	K00432	glutathione peroxidase	0.0025	0.0165	0.0478
196	K03648	uracil-DNA glycosylase	0.0007	0.0167	0.0483
197	K01424	L-asparaginase	0.0017	0.0167	0.0483
198	K01914	aspartate--ammonia ligase	-0.0009	0.0168	0.0484
199	K00949	thiamine pyrophosphokinase	0.0005	0.0169	0.0486
200	K03536	ribonuclease P protein component	0.0003	0.017	0.0491
201	K13747	carboxynorspermidine decarboxylase	0.0006	0.0172	0.0495
202	K00859	dephospho-CoA kinase	0.0004	0.0173	0.0497
203	K04654	hydrogenase expression/formation protein HypD	-0.0006	0.0173	0.0497
204	K01912	phenylacetate-CoA ligase	-0.0013	0.0173	0.0498
